# Supplementary material for: Applying Bioinformatic Platforms, In Vitro, and In Vivo Functional Assays in the Characterization of Genetic Variants in the GH/IGF Pathway Affecting Growth and Development
Source: Cells. 2021 Aug 12;10(8):2063. doi: 10.3390/cells10082063 (PMC8392544; doi:10.3390/cells10082063)
Supplement: Supplementary file 1 [file cells-10-02063-s001.zip]

Archive with 1 entries (1 files):
- cells-1315123-supplementary.pdf
